# Supplementary material for: Monolithic Multicolor Emissions of InGaN-Based Hybrid Light-Emitting Diodes Using CsPbBr3 Green Quantum Dots
Source: Materials (Basel). 2023 Feb 2;16(3):1290. doi: 10.3390/ma16031290 (PMC9921764; doi:10.3390/ma16031290)
Supplement: Supplementary file 1 [file materials-16-01290-s001.zip]

Archive with 1 entries (1 files):
- materials-2172648-supplementary.pdf
